# Supplementary material for: From cytogenetics to cytogenomics: whole-genome sequencing as a first-line test comprehensively captures the diverse spectrum of disease-causing genetic variation underlying intellectual disability
Source: Genome Med. 2019 Nov 7;11:68. doi: 10.1186/s13073-019-0675-1 (PMC6836550; doi:10.1186/s13073-019-0675-1)
Supplement: Supplementary file 1 — Additional file 1: Table S1. Detailed information of individuals in Cohort 1. [file 13073_2019_675_MOESM1_ESM.xlsx]

## Sheet: Blad2
Table S1: Detailed information of individuals in cohort 1, 2 and 3
Sample ID	Cohort	Phenotype	Previous publication	Patient category	SV type	Added information with WGS	Result prior to WGS (CMA or MLPA) (ISCN 2016)	Estimated SV size prior to WGS (Mb)	SV size after WGS (Mb)	WGS result (ISCN 2016)	Found by TIDDIT	Found by CNVnator	Classification (ACMG, 2015)	Gnomad POPMAX AF	Gnomad Variant ID
RD_P22	1	Neurodevelopmental disorder	Nazaryan-Petersen L., et al. PLoS Genet. 2018	Complex rearrangement	Deletion	Complex rearrangement connectivity picture	arr[GRCh37] 5q31.3q32(144027815_146077337)x1	2	2	seq[GRCh37] del(5)(q31.3q32) chr5:g.389431_146087031delinschr5:154993195_155919592;146087030_146847080inv;146847081_149533960;delinschr5:143779195_144018754inv;141466787_143779194;399867_141466786inv;155929947_157385269];154977468_157385268del]	Yes	Yes	VUS	0	-
					Deletion		arr[GRCh37] 5q32(146851376_149511942)x1	2.7	2.7		Yes	Yes	VUS
RD_P54	1	Neurodevelopmental disorder	Nazaryan-Petersen L., et al. PLoS Genet. 2018	Complex rearrangement	Deletion	Additional complexity; Complex rearrangement connectivity picture	arr[GRCh37] 17p13.3(2173896_2414920)x1	0.24	0.27	seq[GRCh37] del(17)(p13.3) chr17:g.2220422_2484969del;2484970_2617882inv;2617882_2649613del	Yes	Yes	VUS	0	-
RD_P07	1	Neurodevelopmental disorder +	Nazaryan-Petersen L., et al. PLoS Genet. 2018	Complex rearrangement	Deletion	Complex rearrangement connectivity picture	arr[GRCh37] 1q43q44(238817623_244138230)x1	5.3	5.4	seq[GRCh37] del(1)(q43q44)dn chr1:g.238817623_244138230del;245617207_246442209del;247846701_248592414del	Yes	Yes	Likely pathogenic	0	-
					Deletion		arr[GRCh37] 1q44(245617207_246442209)x1	0.83	0.85	NC_000001.11:g.[238802166_244149898delins[246444835_246492103;247836549_248600189			VUS
					Deletion		arr[GRCh37] 1q44(247846701_248592414)x1	0.75	0.78	inv];244149899_246491796inv;245599009_246492102del]			VUS
RD_P05	1	Internal malformations	Nazaryan-Petersen L., et al. PLoS Genet. 2018	Complex rearrangement	Deletion	Complex rearrangement connectivity picture	arr[GRCh37] 2q32.1(186356601_188906835)x1	2.6	2.5	seq[GRCh37] der(2)(q32.1q36.3) g.[186345992_186383076delins187132941_186383235;186383076_186383236inv;186383076_186383235ins[226652944_226738875inv;187132942_187298167];186383236_187298165del;188892330_225311353dup;225311194_226718660del]	Yes	Yes	Pathogenic	0	-
					Duplication		arr[GRCh37] 2q32.1q36.2(188926928_225298653)x3	36.4	36.4				Pathogenic
					Deletion		arr[GRCh37] 2q36.2q36.3(225317517_226707110)x1	1.4	1.4				Pathogenic
RD_P26	1	Neurodevelopmental disorder +	Nazaryan-Petersen L., et al. PLoS Genet. 2018	Complex rearrangement	Deletion	Complex rearrangement connectivity picture	arr[GRCh37] 21q22.2q22.3(42300424_43682911)x1	1.4	1.4	seq[GRCh37] del(21)(q22.3)dn chr2:g.43427355_44858483del;45803409_48095807del	Yes	Yes	VUS	0	-
					Deletion		arr[GRCh37] 21q22.3(44627837_46920235)x1	2.3	2.3	NC_000021.8:g.[43414907_44797114del;44797115_44797221inv;44797222_45781000del;45781001_45781001inv;45781002_48101999del]		Yes	VUS
RD_P105	1	Neurodevelopmental disorder	Nazaryan-Petersen L., et al. PLoS Genet. 2018	Complex rearrangement	Duplication	Additional complexity; Complex rearrangement connectivity picture	arr[GRCh37] 7q31.1(111303881_114362948)x3	3.1	3.1	seq[GRCh37] der(7)(q31.1) g.[111941768_111941769ins[111963146_114365115;111281787_111941768]]	Yes	Yes	VUS	0	-
RD_P106	1	Neurodevelopmental disorder	Nazaryan-Petersen L., et al. PLoS Genet. 2018	Complex rearrangement	Duplication	Additional complexity; Complex rearrangement connectivity picture	arr[GRCh37] 14q32.31(102161711_102573503)x3	0.41	0.45	seq[GRCh37] der(14)(q32.31) g.[105092354_105092355ins[102138899_102589089inv;104966644_105092354]]	Yes	Yes	VUS	0	-
RD_P77	1	Neurodevelopmental disorder +		Translocation	Deletion	Translocation	arr[GRCh37] 4q33q34.3(171316973_180632505)x1	9.32	9.3	seq[GRCh37] t(4;7)(q33;p21.3) g.[chr4:pter_cen_171307820::chr7:9350292_pter) g.[chr4:qter_180641943::chr7:9350293_cen_qter)	Yes	Yes	Pathogenic	0	-
RD_P167	1	Syndrome		Trisomy 9 (mosaic)	Trisomy		arr[GRCh37] Trisomy 9	141	141	seq[GRCh37] Trisomy 9	No	Yes	Pathogenic	0	-
RD_P25	1	Syndrome		Duplication	Duplication	Tandem	arr[GRCh37] 5q11.2(53180658_54552379)x3	1.4	1.3	seq[GRCh37] dup(5)(q11.2) chr5:g.53164845-54507595dup	Yes	Yes	VUS	0	-
				Trisomy 21	Trisomy		arr[GRCh37] Trisomy 21	48	48	seq[GRCh37] Trisomy 21	No	Yes	Pathogenic	0	-
RD_P101	1	Syndrome		Recurrent duplication	Duplication*		arr[GRCh37] 22q11.1q11.21(17041669_20247250)x3	3.1	3.1	seq[GRCh37] dup(22)(q11.1q11.21) chr22:g.18761001_21710000dup	No	Yes	Likely pathogenic	0	-
				Trippel X	Trisomy		arr[GRCh37] Trisomy X	155	155	seq[GRCh37] Trisomy X	No	Yes	VUS	0	-
RD_P109	1	Syndrome		Deletion	Deletion		arr[GRCh37] Xp11.3p22.33(61103_47140860)x1	47	47	seq[GRCh37] XX del(X)(p22.33p11.23) chrX:g.1_47140001del	No	Yes	Pathogenic	0	-
				Duplication	Duplication	Tandem	arr[GRCh37] 20p13(157772_706326)x3	0.55	0.51	seq[GRCh37] dup(20)(p13) chr20:g.301722_782932dup	Yes	Yes	VUS	0	-
RD_P117	1	Syndrome		Recurrent duplication	Duplication*		arr[GRCh37] 1q21.1q21.2(146474245_147858400)x3	1.4	1.5	seq[GRCh37] dup(1)(q21.1q21.2) chr1:g.145944001_147425000dup	No	Yes	VUS	0	-
				Duplication	Duplication		arr[GRCh37] 21q11.2q21.3(14374186_29305180)x3	14.9	14.7	seq[GRCh37] dup(21)(q11.2q21.3) chr21:g.14597001_29286000dup	No	Yes	Likely pathogenic	0	-
RD_P107	1	Growth abnormality		Duplication	Duplication		arr[GRCh37] 1q21.1(144124843_144680183)x3	0.56	0.49	seq[GRCh37] dup(1)(q21.1) chr1:g.145097001_145833000dup;146983001_147425000dup	No	Yes	VUS	0	-
				Recurrent duplication	Duplication		arr[GRCh37] 1q21.1(145461209_146467333)x3	1	1.1		No	Yes	VUS	0	-
RD_P53	1	Neurodevelopmental disorder		Deletion	Deletion		arr[GRCh37] 10q22.3(81630953_81966548)x1	0.33	0.43	seq[GRCh37] del(10)(q22.3) chr10:g.81555001_81987000del	No	Yes	VUS	0.000561	gnomAD_v2_DEL_10_131296
				Deletion	Deletion		arr[GRCh37] 7p14.3(33183640_33518230)x1	0.34	0.35	seq[GRCh37] del(7)(p14.3) chr7:g.33209001_33561000del	No	Yes	VUS	0	-
RD_P40	1	Neurodevelopmental disorder		Deletion	Deletion		arr[GRCh37] 3p26.3p25.3(36016_9307855)x1	9.3	9.3	seq[GRCh37] del(3)(p26.3p25.3) chr3:g.1-9344000del	No	Yes	Likely pathogenic	0	-
				Deletion	Deletion		arr[GRCh37] 11q24.3(130282627_130329938)x1	0.05	0.05	seq[GRCh37] del(11)(q24.3) chr11:g.130777051_130829232del	Yes	Yes	VUS	0	-
RD_P47	1	Neurodevelopmental disorder		Deletion	Deletion		arr[GRCh37] 8p22(15383489_15516956)x1	0.13	0.14	seq[GRCh37] del(8)(p22) chr8:g.15382214_15524264del	Yes	Yes	VUS	0	-
				Deletion	Deletion		arr[GRCh37] 9p24.3(611517_690998)x1	0.08	0.1	seq[GRCh37] del(9)(p24.3) chr9:g.609292_705216del	Yes	Yes	VUS	0.002848	gnomAD_v2_DEL_9_115336
RD_P27	1	Neurodevelopmental disorder		Recurrent deletion	Deletion*		arr[GRCh37] 22q11.21(18890264_21540347)x1	2.7	2.1	seq[GRCh37] del(22)(q11.21) chr22:g.18885001_21466000del	No	Yes	Pathogenic	0.000327	gnomAD_v2_DEL_22_214009
RD_P28	1	Neurodevelopmental disorder +		Recurrent deletion	Deletion*		arr[GRCh37] 1p36.33p36.22(554375_9779842)x1	9.3	9.1	seq[GRCh37] del(1)(p36.33p36.22) chr1:g.710001_9816000del	No	Yes	Pathogenic	0	-
RD_P29	1	Neurodevelopmental disorder +		Recurrent deletion	Deletion*		arr[GRCh37] 16p11.2(29656657_30158469)x1	0.5	0.7	seq[GRCh37] del(16)(p11.2) chr16:g.29551001_30200000del	No	Yes	Likely pathogenic	0.000218	gnomAD_v2_DEL_16_180592
RD_P31	1	Syndrome		Recurrent deletion	Deletion*		arr[GRCh37] 15q11.2q13.1(23699983_28436313)x1	4.7	5	seq[GRCh37] del(15)(q11.2q13.1) chr15:g.23605001_28566000del	No	Yes	Pathogenic	0	-
RD_P32	1	Growth abnormality		Recurrent deletion	Deletion*		arr[GRCh37] 1q25.1(173401888_174124738)x1	0.72	0.74	seq[GRCh37] del(1)(q25.1) chr1:g.173387001_174131000del	No	Yes	VUS	0	-
RD_P34	1	Neurodevelopmental disorder		Recurrent deletion	Deletion*		arr[GRCh37] 16q23.1(74465138_75107923)x1	0.64	0.66	seq[GRCh37] del(16)(q23.1) chr16:g.74463001_75127000del	No	Yes	VUS	0	-
RD_P36	1	Syndrome		Recurrent deletion	Deletion*		arr[GRCh37] 1q43(239423954_241162538)x1	1.7	1.8	seq[GRCh37] del(1)(q43) chr1:g.241353001_243120000del	No	Yes	VUS	0	-
RD_P90	1	Syndrome		Recurrent duplication	Duplication*		arr[GRCh37] 22q11.21(18890264_21464056)x3	2.5	2.6	seq[GRCh37] dup(22)(q11.21) chr22:g.18842001_21469000dup	No	Yes	Likely pathogenic	0	-
RD_P95	1	Neurodevelopmental disorder		Recurrent duplication	Duplication*		arr[GRCh37] 16p11.2(29526295_30106669)x3	0.58	0.86	seq[GRCh37] dup(16)(p11.2) chr16:g.29447001_30307000dup	No	Yes	Likely pathogenic	0	-
RD_P110	1	Neurodevelopmental disorder +		Recurrent duplication	Duplication*	Tandem	arr[GRCh37] 7p14.3(30439214_30632407)x3	0.19	0.22	seq[GRCh37] dup(7)(p14.3) chr7:g.30460028_30682251dup	Yes	Yes	VUS	0	-
RD_P119	1	Neurodevelopmental disorder +		Recurrent duplication	Duplication*		arr[GRCh37] 8p23.1(8112589_11967869)x3	3.9	3.9	seq[GRCh37] dup(8)(p23.1) chr8:g.7987001_11895000dup	No	Yes	Likely pathogenic	0	-
RD_P30	1	Syndrome		Deletion	Deletion		arr[GRCh37] 16q24.3(89818479_89858211)x1	0.04	0.06	seq[GRCh37] del(16)(p24.3) chr16:g.89817075_89876669del	Yes	Yes	VUS	0	-
RD_P33	1	Neurodevelopmental disorder		Deletion	Deletion		arr[GRCh37] 15q26.3(100996051_101607098)x1	0.61	0.63	seq[GRCh37] del(15)(q26.3) chr15:g.100982886_101615066del	Yes	Yes	VUS	4.7e-05	gnomAD_v2_DEL_15_177335
RD_P35	1	Growth abnormality		Deletion	Deletion		arr[GRCh37] 17q12(37617331_37737185)x1	0.12	0.13	seq[GRCh37] del(17)(q12) chr17:g.40353836_40484297del	Yes	Yes	VUS	0	-
RD_P37	1	Syndrome		Deletion	Deletion		arr[GRCh37] 14q13.3(37145358_37162210)x1	0.02	0.04	seq[GRCh37] del(14)(q13.3) chr14:g.37142165_37178817del	Yes	Yes	VUS	0	-
RD_P38	1	Syndrome		Deletion	Deletion		arr[GRCh37] 11q14.3(89482692_90933956)x1	1.5	1.5	seq[GRCh37] del(11)(q14.3) chr11:g.89640784_91339000del	Yes	Yes	VUS	0	-
RD_P39	1	Syndrome		Deletion	Deletion		arr[GRCh37] 2q35(215485042_216474011)x1	0.99	0.99	seq[GRCh37] del(2)(q35) chr2:g.215483745_216474785del	Yes	Yes	VUS	0	-
RD_P41	1	Neurodevelopmental disorder +		Deletion	Deletion		arr[GRCh37] 4q13.1q13.2(61605456_68762943)x1	7.2	7.2	seq[GRCh37] del(4)(q13.1q13.2) chr4:g.61945784_69098672del	Yes	Yes	Likely pathogenic	0	-
RD_P42	1	Neurodevelopmental disorder +		Deletion	Deletion		arr[GRCh37] 4q26q28.1(116624547_126168646)x1	9.5	9.5	seq[GRCh37] del(4)(q26q28.1) chr4:g.116393968_125989435del	Yes	Yes	Likely pathogenic	0	-
RD_P43	1	Neurodevelopmental disorder		Deletion	Deletion		arr[GRCh37] 13q12.12(25124846_25422558)x1	0.3	0.3	seq[GRCh37] del(13)(q12.12) chr13:g.26208888_26529577del	Yes	Yes	VUS	0	-
RD_P44	1	Neurodevelopmental disorder +		Deletion	Deletion		arr[GRCh37] 2q21.1(131198454_131632188)x1	0.43	0.6	seq[GRCh37] del(2)(q21.1) chr2:g.131438001_132039000del	No	Yes	VUS	0	-
RD_P45	1	Growth abnormality		Deletion	Deletion		arr[GRCh37] 17p13.3(163753_687906)x1	0.52	0.7	seq[GRCh37] del(17)(p13.3) chr17:g.154393_699989del	Yes	Yes	VUS	0	-
RD_P46	1	Neurodevelopmental disorder		Deletion	Deletion		arr[GRCh37] 2p25.3(1128242_1596482)x1	0.47	0.5	seq[GRCh37] del(2)(p25.3) chr2:g.1114106_1610546del	Yes	Yes	VUS	0	-
RD_P49	1	Neuromuscular abnormality		Deletion	Deletion		arr[GRCh37] 3p26.1(4395792_4521404)x1	0.13	0.14	seq[GRCh37] del(3)(p26.1) chr3:g.4410790_4551612del	Yes	Yes	VUS	0	-
RD_P51	1	Neurodevelopmental disorder +		Deletion	Deletion		arr[GRCh37] 4q13.1(62509484_62818444)x1	0.31	0.34	seq[GRCh37] del(4)(q13.1) chr4:g.62815910_63154177del	Yes	Yes	VUS	0	-
RD_P55	1	Neurodevelopmental disorder		Deletion	Deletion		arr[GRCh37] 2p16.3(51158216_51586885)x1	0.43	0.43	seq[GRCh37] del(2)(p16.3) chr2:g.51157033_51589354del	Yes	Yes	VUS	0	-
RD_P56	1	Other		Deletion	Deletion		arr[GRCh37] 20q13.33(61347565_61502268)x1	0.16	0.18	seq[GRCh37] del(20)(q13.33) chr20:g.61876823_62062336del	Yes	Yes	VUS	0	-
RD_P57	1	Neurodevelopmental disorder +		Deletion	Deletion		arr[GRCh37] 18p11.32p11.31(2830427_3322943)x1	0.49	0.52	seq[GRCh37] del(18)(p11.32p11.31) chr18:g.2827364_3347081del	Yes	Yes	VUS
RD_P58	1	Unknown syndrome		Deletion	Deletion		arr[GRCh37] 17q12(34815172_36249799)x1	1.43	1.44	seq[GRCh37] del(17)(q12) chr17:g.34810001_36252000del	No	Yes	Pathogenic	0.000141	gnomAD_v2_DEL_17_188212
RD_P60	1	Neurodevelopmental disorder		Deletion	Deletion		arr[GRCh37] 4q34.3(178174991_178942685)x1	0.77	0.84	seq[GRCh37] del(4)(q34.3) chr4:g.177894372_178733028del	Yes	Yes	VUS	0	-
RD_P67	1	Endocrine abnormality	Patient 21; Norling A., et al Human Reproduction 2014	Deletion	Deletion		arr[GRCh37] 2p11.2(84766944_84938150)x1	0.17	0.17	seq[GRCh37] del(2)(p11.2) chr2:g.84766686 _84938139del	Yes	Yes	VUS	0	-
RD_P68	1	Neurodevelopmental disorder		Deletion	Deletion		arr[GRCh37] 17q12(31889285_33557612)x1	1.46	1.5	seq[GRCh37] del(17)(q12) chr17:g.34808001_36284000del	No	Yes	VUS	0.000141	gnomAD_v2_DEL_17_188212
RD_P70	1	Syndrome		Deletion	Deletion		arr[GRCh37] 19p13.3(2229488_4004142)x1	1.71	1.72	seq[GRCh37] del(19)(p13.3) chr19:g.2299882_4022556del	Yes	Yes	VUS	0	-
RD_P48	1	Syndrome		Deletion	Deletion		arr[GRCh37] 20p12.3(5209707_5303668)x1	0.09	0.14	seq[GRCh37] del(20)(p12.3) chr20:g.5258001_5399000del	No	Yes	VUS	0	-
RD_P52	1	Neurodevelopmental disorder +		Deletion	Deletion		arr[GRCh37] 4q35.2(188300038_189914183)x1	1.61	1.63	seq[GRCh37] del(4)(q35.2) chr4:g.188290839_189918559del	Yes	Yes	VUS	0	-
RD_P89	1	Syndrome		Deletion	Deletion		arr[GRCh37] 3p26.1(4403157_4599731)x1	0.2	0.22	seq[GRCh37] del(3)(p26.1) chr3:g.4386960_4611049del	Yes	Yes	VUS	0	-
RD_P85	1	Neurodevelopmental disorder		Deletion	Deletion		arr[GRCh37] 19q13.12(31139482_32198771)x3	1.1	1.1	seq[GRCh37] dup(19)(q13.12) chr19:g.31131059_32209736dup	Yes	Yes	VUS	0	-
RD_P62	1	Other		Deletion	Deletion		seq[GRCh37] del(13)(q13.1) chr13:g.32892862_32897576del	0.005	0.005	seq[GRCh37] del(13)(q13.1) chr13:g.32892748-32897517del	Yes	No	Pathogenic	0	-
RD_P63	1	Other		Deletion	Deletion		rsa[GRCh37] del(3)(p22.2) chr3:g.37038178_37038179del	NA - single probe	0.006	seq[GRCh37] del(3)(p22.2) chr3:g.37035001-37041000del	Yes	No	Pathogenic	0	-
RD_P64	1	Other		Deletion	Deletion		rsa[GRCh37] del(17)(p11.2) chr17:17140440_17140441del	NA - single probe	0.008	seq[GRCh37] del(17)(p11.2) chr17:g.17138220-17146328del	Yes	No	Pathogenic	0	-
RD_P91	1	Syndrome	Pettersson M., et al Human Mutation 2018	Duplication	Duplication	Tandem	arr[GRCh37] 12q24.11(110576651_110589026)x4	0.01	0.02	seq[GRCh37] trp(12)(q24.11) chr12:g.110576412_110593254trp	Yes	Yes	Pathogenic	0	-
RD_P94	1	Neurodevelopmental disorder		Duplication	Duplication		arr[GRCh37] 7q11.23(72364526_73780265)x3	1.4	1.5	seq[GRCh37] dup(7)(q11.23) chr7:g.72681001_74213000dup	No	Yes	Likely pathogenic	0	-
RD_P108	1	Neurodevelopmental disorder		Duplication	Duplication	Tandem	arr[GRCh37] 20p13(157772_706326)x3	0.55	0.58	seq[GRCh37] dup(20)(p13) chr20:g.208101_788381dup	Yes	Yes	VUS	0	-
RD_P123	1	Growth abnormality	Pettersson M., et al Human Mutation 2018	Duplication	Duplication	Tandem	arr[GRCh37] 2p24.2(20199299_20208224)x3	0.009	0.01	seq[GRCh37] dup(2)(p24.2) chr2:g.20198468_20208889dup	Yes	No	Pathogenic	0	-
RD_P124	1	Syndrome		Duplication	Duplication	Tandem	arr[GRCh37] 10q24.31q24.32(102928083_103377947)x3	0.45	0.47	seq[GRCh37] dup(10)(q24.31q24.32) chr10:g.102925974_103398247dup	Yes	Yes	VUS	0	-
RD_P126	1	Syndrome		Duplication	Duplication	Tandem	arr[GRCh37] 19p13.3(1406030_3597207)x3	2.2	2.2	seq[GRCh37] dup(19)(p13.3) chr19:g.1408540_3647354dup	Yes	Yes	VUS	0	-
RD_P137	1	Other		Duplication	Duplication	Tandem	arr[GRCh37] 2q24.3(165492423_165973543)x3	0.48	0.51	seq[GRCh37] dup(2)(q24.3) chr2:g.165768880_166280775dup	Yes	Yes	VUS	0	-
RD_P132	1	Neurodevelopmental disorder		Duplication	Duplication	Tandem	arr[GRCh37] 18q22.2(67742689_67765169)x3	0.02	0.05	seq[GRCh37] dup(18)(q22.2) chr18:g.67727280_67778216dup	Yes	Yes	VUS	0	-
RD_P134	1	Syndrome		Duplication	Duplication	Tandem	arr[GRCh37] 5q31.2(136320037_136380192)x3	0.06	0.07	seq[GRCh37] dup(5)(q31.2) chr5:g.136286002_136360242dup	Yes	Yes	VUS	0	-
RD_P138	1	Neurodevelopmental disorder		Duplication	Duplication	Tandem	arr[GRCh37] 9p24.1(6558199_6619973)x3	0.06	0.07	seq[GRCh37] dup(9)(p24.1) chr9:g.6551868_6622701dup	Yes	Yes	VUS	0	-
RD_P139	1	Endocrine abnormality	Patient 20; Norling A., et al Human Reproduction 2014	Duplication	Duplication	Tandem	arr[GRCh37] 5q31.1(132200367_132200841)x3	0.002	0.0005	seq[GRCh37] dup(5)(q31.1) chr5:g.132200191_132201042dup	Yes	No	VUS	0	-
RD_P391	2	Syndrome		Deletion	Deletion		NA	NA	0.16	seq[GRCh37] del(11)(q22.2) chr11:g.103016472-103177263del	yes	Yes	Likely pathogenic	0	-
RD_P392	2	Malformations		Deletion	Deletion		NA	NA	0.00021	seq[GRCh37] del(17)(p11.2) chr17:g.19250943-19251153del	yes	no	Pathogenic	0	-
RD_P393	2	Epilepsy		Complex rearrangement	Deletion		NA	NA	0.63	seq[GRCh37] del(2)(q24.3) chr2:g.166050817-166679227del;166818453-166939516del	yes	yes	Pathogenic	0	-
					Deletion		NA	NA	0.12		yes	yes
RD_P394	2	Neuromuscular abnormality		Duplication	Duplication	Tandem	NA	NA	0.015	seq[GRCh37] dup(6)(q22.33) chr6:g.129655050-129670080dup	yes	Yes	Pathogenic	0	-
RD_P395	2	Neuromuscular abnormality		Duplication	Duplication	Tandem	NA	NA	0.015	seq[GRCh37] dup(6)(q22.33) chr6:g.129655050-129670080dup	yes	Yes	Pathogenic	0	-
RD_P396	2	Neuromuscular abnormality		Deletion	Deletion		NA	NA	0.043	seq[GRCh37] del(X)(p21.2) chrX:g.31973924-32017000del	yes	Yes	Pathogenic	0	-
RD_P397	2	Neuromuscular abnormality		Deletion	Deletion		NA	NA	0.53	seq[GRCh37] del(X)(p21.2) chrX:g.32493944-33021034del	yes	Yes	Pathogenic	0	-
RD_P398	2	Lissencephaly		Deletion	Deletion		NA	NA	0.089	seq[GRCh37] del(17)(p13.1) chr17:g.2555675-2645203del	yes	Yes	Pathogenic	0	-
RD_P399	2	Neuromuscular abnormality		Deletion	Deletion		NA	NA	0.0088	seq[GRCh37] del(2)(p13.2) chr2:g.71740967-71749805del	yes	Yes	Likely pathogenic	0	-
RD_P400	2	Syndrome		Deletion	Deletion		NA	NA	0.28	seq[GRCh37] inv(2)(q37.1) chr2:g.232647812-232930068del	yes	Yes	Likely pathogenic	0	-
RD_P401	2	Eye disorder		Inversion	Inversion		NA	NA	0.0064	seq[GRCh37] inv(X)(q21.2) chrX:g.85296959-85303375inv	Yes	No	Pathogenic	0	-
RD_P402	2	Syndrome		Deletion	Deletion		NA	NA	1.3	seq[GRCh37] del(X)(p11.3) chrX:g.44207077-45518941del	yes	Yes	Pathogenic	0	-
RD_P403	3	Neurodevelopmental disorder		Duplication	Duplication	Tandem	arr[hg19] 2p22.1p21(39,053,852-42,501,893)x3	3.45	3.47	seq[GRCh37] dup(2)(p22.1p21) chr2:g.39041382_42513721dup	Yes	Yes	Likely pathogenic	0	-
RD_P404	3	Neurodevelopmental disorder		Duplication		Tandem	arr[hg19] 3p25.3p25.2(9,453,917-12,015,126)x3	2.56	2.58	seq[GRCh37] dup(3)(3p25.3p25.2) chr3:g.9449165_12032021dup	Yes	Yes	Likely pathogenic	0	-
RD_P405	3	Growth retardation		Duplication		Inserted on chromosome 13	arr[hg19] 3q25.32q26.1(158,567,751-160,802,139)x3	2.23	2.23	seq[GRCh37] dup(3)(3q25.32q26.1) chr13:g[82234107_82303680delins[chr3:158563011_160803032];82234136_82303716inv]	Yes	Yes	Likely pathogenic	0	-
RD_P406	3	Neurodevelopmental disorder +		Duplication		Unbalanced translocation between chr 4 and chr2	arr[hg19] 4q25q35.2(109,936,042-190,804,546)x3	81	81	seq[GRCh37] t(2;4)(p25.2;q25) g.[chr2:qter_cen_26943::chr4:109934953_qter]	Yes	Yes	Pathogenic	0	-
RD_P407	3	Neurodevelopmental disorder +		Deletion			arr[hg19] 7q11.23(72,699,382-74,142,329)x1	1.44	1.82	seq[GRCh37] del(7)(q11.23) chr7:g.72527001_74381000del	No	Yes	Pathogenic	0	-
RD_P408	3	Neurodevelopmental disorder +		Deletion			arr[hg19] 7q11.23(72,726,590-74,142,329)x1	1.42	1.5	seq[GRCh37] del(7)(q11.23) chr7:g.72649001_74149000del	No	Yes	Pathogenic	0	-
RD_P409	3	Other		Deletion			arr[hg19] 8p11.22(38,321,148-38,328,667)x1	0.00752	0.00752	seq[GRCh37] del(8)(p11.22) chr8:g.38320627_38329025del	Yes	Yes	Pathogenic	0	-
RD_P410	3	Internal malformations		Deletion			arr[hg19] 9p24.3p24.2(2,074,076-2,381,053)x1	0.307	0.309	seq[GRCh37] del(9)(p24.3p24.2) chr9:g. 2073719_2382405del	Yes	Yes	VUS	0	-
RD_P411	3	Neurodevelopmental disorder +		Deletion			arr[hg19] 12q13.13(53,784,698-54,741,363)x1	0.96	0.102	seq[GRCh37] del(12)(q13.13) chr12:g.53761904_54777408del	Yes	Yes	Pathogenic	0	-
RD_P412	3	Neurodevelopmental disorder		Deletion			arr[hg19] 15q13.2q13.3(30,405,535-32,914,190)x1	2.51	2.4	seq[GRCh37] del(15)(q13.2q13.3) chr15:g.30390001_32792000del	No	Yes	Pathogenic	0	-
RD_P413	3	Neurodevelopmental disorder		Deletion			arr[hg19] 16p11.2(29,656,717-30,158,469)x1	0.5	0.65	seq[GRCh37] del(16)(p11.2) chr16:g.29550001_30200000del	No	Yes	Pathogenic	0.000218	gnomAD_v2_DEL_16_180592
RD_P414	3	Neurodevelopmental disorder		Ring chromosome	Deletion	Detailed structure of derivative chromosome	arr[hg19] 18p11.32(12,774-1,652,788)x1	1.64	1.64	seq[GRCh37] r(18)(p11.32q23) chr18:g.[pter_1653390del::62969719_qterdel]	Yes	Yes	Pathogenic	0	-
					Deletion		arr[hg19] 18q22.1q23(62,984,563-78,015,117)x1	15	15		Yes	Yes
RD_P415	3	Neurodevelopmental disorder		Deletion			arr[hg19] 22q11.21(18,890,264-21,540,347)x1	2.65	2.59	seq[GRCh37] del(22)(q11.21) chr22:g.18874001_21466000del	No	Yes	Pathogenic	0.000327	gnomAD_v2_DEL_22_214009
RD_P417	3	Neurodevelopmental disorder		Deletion		Not found on CMA	NA	NA	0.003	seq[GRCh37] del(12)(q24.31) chr12:g.123736705_123740392del	Yes	No	Pathogenic	0	-
SV, Structural variant
WGS, Whole genome sequencing
CMA, Chromosomal microarray
MLPA, Multiplex ligation-dependent probe amplification
ISCN, International System for Chromosome Nomenclature
ACMG, American College of Medical Genetics
AF, allele frequency
ID, identity
VUS, Variant of uncertain significance
NA, Not applicabel
