# Supplementary material for: From cytogenetics to cytogenomics: whole-genome sequencing as a first-line test comprehensively captures the diverse spectrum of disease-causing genetic variation underlying intellectual disability
Source: Genome Med. 2019 Nov 7;11:68. doi: 10.1186/s13073-019-0675-1 (PMC6836550; doi:10.1186/s13073-019-0675-1)
Supplement: Supplementary file 3 — Additional file 3: Table S2. Number of detected CNVs using array and WGS. [file 13073_2019_675_MOESM3_ESM.xls]

## Sheet: Sheet1
Table S2: Number of detected CNVs using CMA and WGS
Individual	CMA Calls	Filtered WGS Calls	Shared filtered WGSand CMA calls	Unfiltered WGS calls	Shared unfiltered WGS and CMA Calls
RD_P433	20	22	4	4156	10
RD_P412	18	21	3	4089	9
RD_P434	19	28	0	4298	7
RD_P415	25	17	1	4185	8
RD_P406	21	37	0	4351	5
RD_P435	15	36	2	4205	7
RD_P436	26	18	1	4230	6
RD_P437	10	34	2	4313	4
RD_P421	35	25	2	4077	9
RD_P438	15	23	0	4188	4
RD_P439	16	43	0	4718	1
RD_P440	25	18	1	4151	6
RD_P441	25	15	0	4287	6
RD_P442	35	13	0	4538	9
RD_P443	14	27	1	4316	5
RD_P444	23	22	4	4308	10
RD_P445	32	32	5	4301	10
RD_P446	15	29	2	4380	7
RD_P428	38	30	2	4380	10
RD_P447	32	89	2	4840	10
RD_P427	20	25	1	4021	5
RD_P448	19	20	3	4281	6
RD_P449	27	12	2	4087	6
RD_P450	32	14	2	4134	8
RD_P411	25	22	1	4320	9
RD_P451	15	48	1	4265	5
RD_P452	14	22	1	4366	9
RD_P453	18	13	1	4150	3
RD_P425	24	39	2	4606	8
RD_P403	43	55	2	4558	7
RD_P454	22	17	0	4040	6
RD_P455	26	34	4	4281	12
RD_P456	31	39	3	4187	12
RD_P457	30	28	4	4066	16
RD_P458	15	22	2	4260	6
RD_P429	15	50	4	4003	7
RD_P459	36	55	4	4446	17
RD_P460	18	11	0	4166	7
RD_P461	21	19	1	4152	6
RD_P462	16	26	1	4149	6
RD_P463	21	21	3	4149	6
RD_P464	12	18	1	4065	3
RD_P420	21	38	4	4198	10
RD_P465	25	20	1	4163	13
RD_P405	23	18	2	4000	8
RD_P408	14	17	1	4080	7
RD_P466	17	17	2	4269	5
RD_P419	20	18	1	4112	9
RD_P467	19	19	0	4386	6
RD_P404	16	35	1	4332	4
RD_P468	31	31	7	4219	16
RD_P469	13	19	0	4074	3
RD_P470	18	22	1	4178	5
RD_P471	19	33	3	4221	11
RD_P472	18	25	1	4232	8
RD_P410	18	18	3	4156	10
RD_P409	29	26	2	4448	10
RD_P473	23	36	3	4285	10
RD_P474	26	22	2	4224	8
RD_P475	26	31	1	4257	6
RD_P417	29	25	2	4010	8
RD_P476	23	30	2	4322	9
RD_P413	24	21	3	4180	7
RD_P477	24	102	2	4674	6
RD_P416	51	29	3	4225	11
RD_P478	29	58	2	3640	5
RD_P479	22	29	3	4208	7
RD_P480	22	26	2	4309	5
RD_P481	23	28	5	3990	11
RD_P407	19	29	4	4117	11
RD_P482	33	36	8	3865	15
RD_P483	30	44	2	4639	6
RD_P484	19	9	0	4243	4
RD_P485	29	56	4	4484	11
RD_P424	22	31	3	4282	9
RD_P486	31	59	4	4314	13
RD_P487	20	36	1	4227	4
RD_P488	31	33	1	4241	7
RD_P489	24	20	1	4051	7
RD_P490	24	38	4	4221	8
RD_P491	16	29	1	4110	6
RD_P426	16	17	1	4129	6
RD_P492	18	24	0	3946	6
RD_P493	30	43	2	4293	9
RD_P494	25	29	4	4319	9
RD_P495	19	29	0	4274	7
RD_P496	28	32	0	4583	12
RD_P497	24	46	4	4334	13
RD_P498	26	44	3	4225	15
RD_P414	14	18	3	4123	9
RD_P499	30	81	2	4795	8
RD_P500	17	57	3	4447	6
RD_P501	11	12	0	4131	3
RD_P423	25	32	5	4194	11
RD_P502	24	64	5	4355	12
RD_P418	13	36	0	4387	3
RD_P422	19	16	1	3934	7
RD_P503	21	18	4	4212	8
RD_P432	17	22	2	4155	9
RD_P504	25	40	2	4228	9
CNV, copy number variant; CMA, chromosomal microarray; WGS, whole genome sequencning
